# Supplementary material for: Molecular-Level Insights into CO2 Dissolution Trapping in Deep Saline Aquifers: Diffusion Behavior in NaCl Brines
Source: Molecules. 2026 Jun 11;31(12):2043. doi: 10.3390/molecules31122043 (PMC13304922; doi:10.3390/molecules31122043)
Supplement: Supplementary file 1 [file molecules-31-02043-s001.zip]

Archive with 1 entries (1 files):
- molecules-4360996-supplementary.pdf
